# Supplementary material for: Verification of the Interaction Target Protein of the Effector ApCE22 of Arthrinium phaeospermum in Bambusa pervariabilis × Dendrocalamopsis grandis
Source: Biomolecules. 2023 Mar 25;13(4):590. doi: 10.3390/biom13040590 (PMC10135459; doi:10.3390/biom13040590)
Supplement: Supplementary file 1 [file biomolecules-13-00590-s001.zip]

Archive with 1 entries (1 files):
- biomolecules-2214818-supplementary.pdf
